# Supplementary material for: Assessing a Multilayered Hydrophilic–Electrocatalytic Forward Osmosis Membrane for Ammonia Electro-Oxidation
Source: Membranes (Basel). 2025 Jan 22;15(2):37. doi: 10.3390/membranes15020037 (PMC11857353; doi:10.3390/membranes15020037)
Supplement: Supplementary file 1 [file membranes-15-00037-s001.zip]

Archive with 1 entries (1 files):
- membranes-3394720-supplementary.pdf
